# Supplementary material for: Relationship between Dietary Habits and Control of Lipid Profiles in Patients with Dyslipidemia Using Pravastatin
Source: Nutrients. 2021 Oct 25;13(11):3784. doi: 10.3390/nu13113784 (PMC8620026; doi:10.3390/nu13113784)
Supplement: Supplementary file 1 [file nutrients-13-03784-s001.zip]

Archive with 1 entries (1 files):
- nutrients-1429849-supplementary.pdf
